# Supplementary material for: Kernel-Transformed Functional Connectivity Entropy Reveals Network Dedifferentiation in Bipolar Disorder
Source: Brain Sci. 2026 Feb 10;16(2):208. doi: 10.3390/brainsci16020208 (PMC12938087; doi:10.3390/brainsci16020208)
Supplement: Supplementary file 1 [file brainsci-16-00208-s001.zip]

Archive with 2 entries (2 files):
- Supplementary_Figure S1.pdf
- Supplementary_Tables S1-S3.pdf
